# Supplementary material for: Understanding the pH Dependence of Supersaturation State—A Case Study of Telmisartan
Source: Pharmaceutics. 2022 Aug 5;14(8):1635. doi: 10.3390/pharmaceutics14081635 (PMC9412861; doi:10.3390/pharmaceutics14081635)
Supplement: Supplementary file 1 [file pharmaceutics-14-01635-s001.zip]

Archive with 1 entries (1 files):
- pharmaceutics-1840889-supplementary.pdf
